# Supplementary material for: Comparative and Phylogenomic Evidence That the Alphaproteobacterium HIMB59 Is Not a Member of the Oceanic SAR11 Clade
Source: PLoS One. 2013 Nov 1;8(11):e78858. doi: 10.1371/journal.pone.0078858 (PMC3815206; doi:10.1371/journal.pone.0078858)
Supplement: Table S1 — List of taxa included in the phylogenetic analyses of Alphaproteobacteria and mitochondria. (XLS) [file pone.0078858.s003.xls]

## Sheet: Sheet1
Species	Group	Alpha tree	Mito tree	Quality control
Aurantimonas sp. SI85-9A1	Alphaproteobacteria	X	X	X
Fulvimarina pelagi HTCC2506	Alphaproteobacteria	X	X	X
Bartonella bacilliformis KC583	Alphaproteobacteria	X	X	X
Bartonella grahamii as4aup	Alphaproteobacteria	X	X	X
Bartonella henselae Houston-1	Alphaproteobacteria	X	X	X
Beijerinckia indica indica ATCC 9039	Alphaproteobacteria	X	X	X
Methylocella silvestris BL2	Alphaproteobacteria	X	X	X
Afipia sp. 1NLS2	Alphaproteobacteria	X	X	X
Bradyrhizobium japonicum USDA 110	Alphaproteobacteria	X	X	X
Bradyrhizobium sp. BTAi1	Alphaproteobacteria	X	X	X
Nitrobacter hamburgensis X14	Alphaproteobacteria	X	X	X
Rhodopseudomonas palustris BisB5	Alphaproteobacteria	X	X	X
Brucella canis ATCC 23365	Alphaproteobacteria	X	X	X
Ochrobactrum anthropi ATCC 49188	Alphaproteobacteria	X	X	X
Hyphomicrobium denitrificans ATCC 51888	Alphaproteobacteria	X	X	X
Rhodomicrobium vannielii ATCC 17100	Alphaproteobacteria	X	X	X
Methylobacterium chloromethanicum CM4	Alphaproteobacteria	X	X	X
Methylosinus trichosporium OB3b	Alphaproteobacteria	X	X	X
Chelativorans sp. BNC1	Alphaproteobacteria	X	X	X
Hoeflea phototrophica DFL-43	Alphaproteobacteria	X	X	X
Mesorhizobium loti MAFF303099	Alphaproteobacteria	X	X	X
Parvibaculum lavamentivorans DS-1	Alphaproteobacteria	X	X	X
Agrobacterium radiobacter K84	Alphaproteobacteria	X	X	X
Agrobacterium tumefaciens C58 (Cereon)	Alphaproteobacteria	X	X	X
Agrobacterium vitis S4	Alphaproteobacteria	X	X	X
Candidatus Liberibacter asiaticus str. psy62	Alphaproteobacteria	X	X	X
Ensifer meliloti 1021	Alphaproteobacteria	X	X	X
Rhizobium etli CFN 42	Alphaproteobacteria	X	X	X
Azorhizobium caulinodans ORS 571	Alphaproteobacteria	X	X	X
Starkeya novella DSM 506	Alphaproteobacteria	X	X	X
Xanthobacter autotrophicus Py2	Alphaproteobacteria	X	X	X
Asticcacaulis excentricus CB 48	Alphaproteobacteria	X	X	X
Brevundimonas subvibrioides ATCC 15264	Alphaproteobacteria	X	X	X
Caulobacter crescentus NA1000	Alphaproteobacteria	X	X	X
Caulobacter sp. K31	Alphaproteobacteria	X	X	X
Phenylobacterium zucineum HLK1	Alphaproteobacteria	X	X	X
Parvularcula bermudensis HTCC2503	Alphaproteobacteria	X	X	X
Hirschia baltica ATCC 49814	Alphaproteobacteria	X	X	X
Hyphomonas neptunium ATCC 15444	Alphaproteobacteria	X	X	X
Maricaulis maris MCS10	Alphaproteobacteria	X	X	X
Oceanicaulis alexandrii HTCC2633	Alphaproteobacteria	X	X	X
Ahrensia sp. R2A130	Alphaproteobacteria	X	X	X
Citreicella sp. SE45	Alphaproteobacteria	X	X	X
Dinoroseobacter shibae DFL 12	Alphaproteobacteria	X	X	X
Jannaschia sp. CCS1	Alphaproteobacteria	X	X	X
Labrenzia alexandrii DFL-11	Alphaproteobacteria	X	X	X
Maritimibacter alkaliphilus HTCC2654	Alphaproteobacteria	X	X	X
Oceanibulbus indolifex HEL-45	Alphaproteobacteria	X	X	X
Oceanicola granulosus HTCC2516	Alphaproteobacteria	X	X	X
Octadecabacter antarcticus 307	Alphaproteobacteria	X	X	X
Paracoccus denitrificans PD1222	Alphaproteobacteria	X	X	X
Pelagibaca bermudensis HTCC2601	Alphaproteobacteria	X	X	X
Phaeobacter gallaeciensis 2.10	Alphaproteobacteria	X	X	X
Pseudovibrio sp. JE062	Alphaproteobacteria	X	X	X
Rhodobacteraceae bacterium KLH11	Alphaproteobacteria	X	X	X
Rhodobacterales bacterium HTCC2083	Alphaproteobacteria	X	X	X
Rhodobacter capsulatus SB1003	Alphaproteobacteria	X	X	X
Rhodobacter sphaeroides ATCC 17025	Alphaproteobacteria	X	X	X
Roseibium sp. TrichSKD4	Alphaproteobacteria	X	X	X
Roseobacter denitrificans OCh 114	Alphaproteobacteria	X	X	X
Roseobacter sp. CCS2	Alphaproteobacteria	X	X	X
Roseobacter sp. GAI101	Alphaproteobacteria	X	X	X
Roseovarius nubinhibens ISM	Alphaproteobacteria	X	X	X
Ruegeria pomeroyi DSS-3	Alphaproteobacteria	X	X	X
Sagittula stellata E-37	Alphaproteobacteria	X	X	X
Silicibacter lacuscaerulensis ITI-1157	Alphaproteobacteria	X	X	X
Thalassobium sp. R2A62	Alphaproteobacteria	X	X	X
Erythrobacter litoralis HTCC2594	Alphaproteobacteria	X	X	X
Citromicrobium bathyomarinum JL354	Alphaproteobacteria	X	X	X
Novosphingobium aromaticivorans DSM 12444	Alphaproteobacteria	X	X	X
Sphingobium japonicum UT26S	Alphaproteobacteria	X	X	X
Sphingomonas wittichii RW1	Alphaproteobacteria	X	X	X
Sphingopyxis alaskensis RB2256	Alphaproteobacteria	X	X	X
Zymomonas mobilis subsp. mobilis NCIMB 11163	Alphaproteobacteria	X	X	X
Acetobacter pasteurianus IFO 3283-01-42C	Alphaproteobacteria	X	X	X
Acidiphilium cryptum JF-5	Alphaproteobacteria	X	X	X
Gluconacetobacter diazotrophicus PAl 5	Alphaproteobacteria	X	X	X
Gluconacetobacter hansenii ATCC 23769	Alphaproteobacteria	X	X	X
Gluconobacter oxydans 621H	Alphaproteobacteria	X	X	X
Granulibacter bethesdensis CGDNIH1	Alphaproteobacteria	X	X	X
Azospirillum sp. B510	Alphaproteobacteria	X	X	X
Magnetospirillum magneticum AMB-1	Alphaproteobacteria	X	X	X
Nisaea sp. BAL199	Alphaproteobacteria	X	X	X
Rhodospirillum centenum SW	Alphaproteobacteria	X	X	X
Rhodospirillum rubrum ATCC 11170	Alphaproteobacteria	X	X	X
Candidatus Pelagibacter ubique HTCC1062	Alphaproteobacteria	X	X	X
Candidatus Pelagibacter sp. IMCC9063	Alphaproteobacteria	X	X	X
Candidatus Pelagibacter sp. HTCC7211	Alphaproteobacteria	X	X	X
SAR11 HIMB5	Alphaproteobacteria	X	X	X
SAR11 HIMB114	Alphaproteobacteria	X	X	X
SAR11 HIMB59	Alphaproteobacteria	X	X	X
Anaplasma centrale str. Israel	Alphaproteobacteria	X	X	X
Anaplasma phagocytophilum HZ	Alphaproteobacteria	X	X	X
Ehrlichia canis Jake	Alphaproteobacteria	X	X	X
Ehrlichia chaffeensis Arkansas	Alphaproteobacteria	X	X	X
Ehrlichia ruminantium Gardel	Alphaproteobacteria	X	X	X
Neorickettsia risticii str. Illinois	Alphaproteobacteria	X	X	X
Wolbachia endosymbiont of Drosophila melanogaster	Alphaproteobacteria	X	X	X
Wolbachia pipientis wPip	Alphaproteobacteria	X	X	X
Orientia tsutsugamushi Ikeda	Alphaproteobacteria	X	X	X
Rickettsia bellii OSU 85-389	Alphaproteobacteria	X	X	X
Rickettsia conorii Malish 7	Alphaproteobacteria	X	X	X
Rickettsia prowazekii Madrid E	Alphaproteobacteria	X	X	X
Candidatus Puniceispirillum marinum IMCC1322	Alphaproteobacteria	X	X	X
Candidatus Odyssella thessalonicensis	Alphaproteobacteria	X	X	X
Escherichia coli K12 DH10B	Gammaproteobacteria	X	X	X
Acinetobacter sp. ADP1	Gammaproteobacteria	X	X	X
Pseudomonas aeruginosa PA7	Gammaproteobacteria	X	X	X
Vibrio vulnificus YJ016	Gammaproteobacteria	X	X	X
Burkholderia phymatum STM815	Betaproteobacteria	X	X	X
Chromobacterium violaceum ATCC 12472	Betaproteobacteria	X	X	X
Nitrosomonas eutropha C71	Betaproteobacteria	X	X	X
Azoarcus sp. BH72	Betaproteobacteria	X	X	X
Reclinomonas americana	Mitochondria		X	X
Ciona intestinalis mitochondrion	Mitochondria		X	X
Drosophila melanogaster mitochondrion	Mitochondria		X	X
Homo sapiens mitochondrion	Mitochondria		X	X
Mus musculus mitochondrion	Mitochondria		X	X
Tetraodon nigroviridis mitochondrion	Mitochondria		X	X
Aspergillus niger mitochondrion	Mitochondria		X	X
Kluyveromyces lactis mitochondrion	Mitochondria		X	X
Saccharomyces cerevisiae mitochondrion	Mitochondria		X	X
Schizosaccharomyces pombe mitochondrion	Mitochondria		X	X
Ustilago maydis mitochondrion	Mitochondria		X	X
Dictyostelium discoideum mitochondrion	Mitochondria		X	X
Arabidopsis thaliana mitochondrion	Mitochondria		X	X
Hemiselmis andersenii mitochondrion	Mitochondria		X	X
Rhodomonas salina mitochondrion	Mitochondria		X	X
Naegleria gruberi mitochondrion	Mitochondria		X	X
Malawimonas jakobiformis mitochondrion	Mitochondria		X	X
Chondrus crispus mitochondrion	Mitochondria		X	X
Cyanidioschyzon merolae strain 10D mitochondrion	Mitochondria		X	X
Porphyra purpurea mitochondrion	Mitochondria		X	X
Chattonella marina mitochondrion	Mitochondria		X	X
Desmarestia viridis mitochondrion	Mitochondria		X	X
Laminaria digitata mitochondrion	Mitochondria		X	X
Ochromonas danica mitochondrion	Mitochondria		X	X
Phytophthora infestans mitochondrion	Mitochondria		X	X
Pylaiella littoralis mitochondrion	Mitochondria		X	X
Phytophthora ramorum mitochondrion	Mitochondria		X	X
Phytophthora sojae mitochondrion	Mitochondria		X	X
Saprolegnia ferax mitochondrion	Mitochondria		X	X
Brassica napus mitochondrion	Mitochondria		X	X
Beta vulgaris subsp. mitochondrion	Mitochondria		X	X
Chlorokybus atmophyticus mitochondrion	Mitochondria		X	X
Chaetosphaeridium globosum mitochondrion	Mitochondria		X	X
Citrullus lanatus mitochondrion	Mitochondria		X	X
Carica papaya mitochondrion	Mitochondria		X	X
Chara vulgaris mitochondrion	Mitochondria		X	X
Marchantia polymorpha mitochondrion	Mitochondria		X	X
Micromonas sp. mitochondrion	Mitochondria		X	X
Mesostigma viride mitochondrion	Mitochondria		X	X
Nothoceros aenigmaticus mitochondrion	Mitochondria		X	X
Nephroselmis olivacea mitochondrion	Mitochondria		X	X
Nicotiana tabacum mitochondrion	Mitochondria		X	X
Oryza rufipogon mitochondrion	Mitochondria		X	X
Oryza sativa Japonica Group mitochondrion	Mitochondria		X	X
Ostreococcus tauri mitochondrion	Mitochondria		X	X
Oltmannsiellopsis viridis mitochondrion	Mitochondria		X	X
Pseudendoclonium akinetum mitochondrion	Mitochondria		X	X
Physcomitrella patens mitochondrion	Mitochondria		X	X
Pleurozia purpurea mitochondrion	Mitochondria		X	X
Prototheca wickerhamii mitochondrion	Mitochondria		X	X
Triticum aestivum mitochondrion	Mitochondria		X	X
Vitis vinifera mitochondrion	Mitochondria		X	X
Zea mays mitochondrion	Mitochondria		X	X
Mycobacterium tuberculosis H37Rv	Actinobacteria		X	X
Streptomyces coelicolor A3(2)	Actinobacteria		X	X
Corynebacterium glutamicum ATCC 13032	Actinobacteria		X	X
Bacillus subtilis subsp. subtilis str. 168	Firmucutes		X	X
Lactococcus lactis subsp. lactis Il1403	Firmucutes		X	X
Clostridium acetobutylicum ATCC 824	Firmucutes		X	X
Chlamydophila pneumoniae CWL029	Chlamidiae		X	X
Chlorobium tepidum TLS	Chlamidiae		X	X
Prochlorococcus marinus str. NATL2A	Cyanobacteria		X	X
Synechococcus elongatus PCC 6301	Cyanobacteria		X	X
Gloeobacter violaceus PCC 7421	Cyanobacteria		X	X
Leptospira interrogans serovar Copenhageni str. Fiocruz L1-130	Spirochetes		X	X
Treponema pallidum subsp. pallidum str. Nichols	Spirochetes		X	X
Borrelia burgdorferi B31	Spirochetes		X	X
Pyrobaculum islandicum	Archaea			X
Sulfolobus solfataricus	Archaea			X
Haloferax volcanii	Archaea			X
Methanocaldococcus jannaschii	Archaea			X
Pyrococcus yayanosii	Archaea			X
halophilic archaeon	Archaea			X
Candidatus Korarchaeum cryptofilum	Archaea			X
Nanoarchaeum equitans	Archaea			X
Cenarchaeaceae	Archaea			X
