# Supplementary material for: Comparative and Phylogenomic Evidence That the Alphaproteobacterium HIMB59 Is Not a Member of the Oceanic SAR11 Clade
Source: PLoS One. 2013 Nov 1;8(11):e78858. doi: 10.1371/journal.pone.0078858 (PMC3815206; doi:10.1371/journal.pone.0078858)
Supplement: Table S3 — Measures of gene content similarity in pairwise comparisons of alphaproteobacterial genomes. The values for each pair of genomes corresponds to the number of shared orthologous clusters divided by the number of clusters in the smallest genome of the two. (XLS) [file pone.0078858.s005.xls]

## Sheet: Sheet1
	HTCC1002	HTCC1062	IMCC9063	HTCC7211	HIMB5	HIMB114	HIMB59
Candidatus Pelagibacter ubique HTCC1002	1	0.966717	0.767519	0.814619	0.871287	0.756316	0.627602
Candidatus Pelagibacter ubique HTCC1062	0.966717	1	0.76587	0.823752	0.874334	0.757946	0.632228
SAR11 HIMB5	0.871287	0.874334	0.764221	0.821782	1	0.772616	0.639938
Candidatus Pelagibacter sp. HTCC7211	0.814619	0.823752	0.752679	1	0.821782	0.740016	0.612953
Candidatus Pelagibacter sp. IMCC9063	0.767519	0.76587	1	0.752679	0.764221	0.872218	0.639736
SAR11 HIMB114	0.756316	0.757946	0.872218	0.740016	0.772616	1	0.628362
Nisaea sp. BAL199	0.67997	0.688351	0.746084	0.708365	0.70297	0.761206	0.771781
Candidatus Puniceispirillum marinum	0.678464	0.687595	0.71723	0.694047	0.698401	0.713121	0.750964		Value legend.
Azospirillum sp. B510	0.667922	0.672466	0.706513	0.66315	0.694593	0.719641	0.73246		Background has this color if value exceeds this
Roseibium sp. TrichSKD4	0.665663	0.674735	0.718054	0.683497	0.698401	0.725346	0.756361		0.8
Labrenzia alexandrii	0.66491	0.673979	0.726298	0.691032	0.693831	0.729421	0.757903		0.7
Mesorhizobium loti	0.664157	0.66944	0.694147	0.678975	0.696877	0.704971	0.758674		0.6
Hoeflea phototrophica	0.659639	0.664145	0.700742	0.6737	0.684692	0.704156	0.742483
Roseobacter denitrificans	0.658886	0.663389	0.691674	0.6737	0.683168	0.699267	0.75559
Citreicella sp. SE45	0.658886	0.665658	0.69662	0.675207	0.678599	0.709861	0.72552
Bradyrhizobium japonicum	0.65512	0.660363	0.720528	0.668425	0.668698	0.732681	0.708558
Ruegeria pomeroyi	0.654367	0.661876	0.684254	0.6737	0.675552	0.691117	0.729375
Rhizobium sp. NGR234	0.652108	0.660363	0.699918	0.662396	0.67936	0.698452	0.747109
Jannaschia sp. CCS1	0.651355	0.66112	0.67601	0.651093	0.676314	0.682152	0.737086		Species Taxonomy legend
Ensifer meliloti	0.650602	0.655825	0.699093	0.665411	0.674791	0.707416	0.752506		SAR11
Octadecabacter antarcticus	0.650602	0.655825	0.690025	0.664657	0.670221	0.691932	0.747109		Rhodobacterales
Pelagibaca bermudensis	0.649849	0.656581	0.688376	0.662396	0.666413	0.693562	0.734002		Rhizobiales
Ensifer medicae	0.649096	0.655068	0.699093	0.663904	0.674029	0.699267	0.760216		Rhodospirillales
Thalassobium sp. R2A62	0.649096	0.661876	0.662819	0.6526	0.680883	0.675632	0.742483		Sphingomonadales
Rhizobium leguminosarum	0.64759	0.657337	0.693322	0.664657	0.680122	0.691117	0.756361		Rickettsia
Roseovarius nubinhibens	0.646837	0.655825	0.676834	0.665411	0.66489	0.684597	0.708558
Ahrensia sp. R2A130	0.645331	0.64826	0.685903	0.641296	0.654989	0.686227	0.723978
Bradyrhizobium sp. BTAi1	0.643825	0.652042	0.708162	0.657121	0.668698	0.727791	0.7101
Sagittula stellata	0.643072	0.652042	0.686727	0.6526	0.665651	0.691117	0.740941
Rhodobacterales bacterium	0.641566	0.649773	0.672712	0.64431	0.666413	0.677262	0.72552
Dinoroseobacter shibae	0.641566	0.643722	0.701566	0.647325	0.657273	0.715566	0.722436
Bradyrhizobium sp. ORS278	0.641566	0.645991	0.708162	0.651846	0.661843	0.727791	0.713955
Rhizobium etli	0.640813	0.649017	0.680956	0.651846	0.668698	0.677262	0.744025
Pseudovibrio sp. JE062	0.640813	0.646747	0.688376	0.64205	0.665651	0.697637	0.717039
Agrobacterium radiobacter	0.638554	0.64826	0.679308	0.649586	0.675552	0.679707	0.745567
Rhodobacteraceae bacterium	0.637801	0.643722	0.666941	0.640543	0.659558	0.667482	0.72552
Roseobacter sp. GAI101	0.637801	0.642209	0.686727	0.657875	0.661081	0.697637	0.709329
Oceanibulbus indolifex	0.637048	0.641452	0.685078	0.641296	0.657273	0.692747	0.690825
Azorhizobium caulinodans	0.635542	0.644478	0.685903	0.647325	0.662605	0.691932	0.691596
Phaeobacter gallaeciensis	0.634789	0.643722	0.670239	0.6526	0.656512	0.678077	0.728604
Silicibacter lacuscaerulensis	0.634036	0.642209	0.671063	0.6315	0.652704	0.674817	0.721665
Roseobacter sp. CCS2	0.631777	0.638427	0.678483	0.63376	0.652704	0.683782	0.72552
Ochrobactrum anthropi	0.628765	0.63767	0.680132	0.6315	0.644326	0.682967	0.710871
Agrobacterium tumefaciens	0.628012	0.638427	0.661995	0.629992	0.651181	0.669112	0.711642
SAR11 HIMB59	0.627602	0.632228	0.639736	0.612953	0.639938	0.628362	1
Xanthobacter autotrophicus	0.626506	0.633888	0.685078	0.618689	0.647372	0.685412	0.660756
Agrobacterium vitis	0.625753	0.638427	0.667766	0.628485	0.654227	0.674002	0.71781
Paracoccus denitrificans	0.625753	0.641452	0.662819	0.635268	0.651181	0.662592	0.688512
Starkeya novella	0.624247	0.628593	0.690849	0.636775	0.645088	0.688672	0.69468
Oceanicola granulosus	0.622741	0.624811	0.671888	0.610399	0.640518	0.676447	0.716268
Maritimibacter alkaliphilus	0.622741	0.623298	0.666941	0.621703	0.64128	0.678077	0.693909
Ruegeria sp. R11	0.621988	0.630106	0.662819	0.639035	0.645088	0.665852	0.711642
Chelativorans sp. BNC1	0.619729	0.621785	0.685903	0.615674	0.644326	0.688672	0.687741
Fulvimarina pelagi	0.61747	0.621029	0.690025	0.620196	0.637471	0.687042	0.690054
Parvibaculum lavamentivorans	0.616717	0.626324	0.681781	0.606631	0.637471	0.696007	0.657672
Rhodobacter sphaeroides	0.615964	0.622542	0.666941	0.61266	0.638233	0.678077	0.688512
Rhodospirillum rubrum	0.608434	0.614221	0.666941	0.601356	0.630617	0.682967	0.672321
Rhodospirillum centenum	0.606928	0.613464	0.67601	0.59156	0.624524	0.696007	0.662298
Aurantimonas sp. SI85-9A1	0.601657	0.6059	0.669415	0.603617	0.620716	0.667482	0.683115
Methylobacterium extorquens	0.600151	0.604387	0.650453	0.588546	0.611577	0.665037	0.639938
Rhodobacter capsulatus	0.597139	0.604387	0.652927	0.598342	0.613861	0.660962	0.657672
Rhodopseudomonas palustris	0.597139	0.607413	0.669415	0.60211	0.622239	0.679707	0.646106
Brucella canis	0.596386	0.603631	0.647156	0.57272	0.601676	0.647107	0.655359
Methylobacterium chloromethanicum	0.596386	0.600605	0.658697	0.593821	0.612338	0.665852	0.638396
Brucella microti	0.594127	0.601362	0.647156	0.569706	0.600152	0.646292	0.655359
Brucella melitensis 16M	0.593373	0.600605	0.647156	0.571967	0.601676	0.646292	0.656901
Afipia sp. 1NLS2	0.593373	0.599092	0.661995	0.582517	0.607768	0.675632	0.62606
Brucella suis	0.591867	0.599092	0.644683	0.568199	0.598629	0.644662	0.651503
Brucella ovis	0.590361	0.599092	0.643858	0.566692	0.597106	0.643032	0.645335
Caulobacter sp. K31	0.590361	0.596823	0.662819	0.586285	0.604722	0.669927	0.627602
Methylobacterium populi	0.589608	0.592284	0.642209	0.580256	0.603199	0.656072	0.637625
Oligotropha carboxidovorans	0.586596	0.591528	0.652102	0.574228	0.595583	0.655257	0.613724
Brucella melitensis 23457	0.585843	0.593041	0.641385	0.561417	0.591013	0.641402	0.645335
Brucella abortus	0.58509	0.593041	0.641385	0.563677	0.594059	0.638957	0.647648
Sphingomonas wittichii	0.582078	0.586233	0.646331	0.573474	0.598629	0.648737	0.60293
Acidiphilium cryptum	0.580572	0.592284	0.645507	0.577995	0.604722	0.663407	0.648419
Methylocella silvestris	0.579066	0.583964	0.62737	0.556142	0.58492	0.640587	0.599846
Maricaulis maris	0.57756	0.58472	0.643034	0.569706	0.588728	0.645477	0.608327
Caulobacter crescentus NA1000	0.576807	0.581694	0.645507	0.565185	0.596344	0.654442	0.620663
Hyphomicrobium denitrificans	0.576807	0.581694	0.63479	0.554635	0.586443	0.647107	0.592907
Magnetospirillum magneticum	0.576054	0.583207	0.648805	0.574981	0.591775	0.668297	0.609869
Oceanicaulis alexandrii	0.576054	0.580938	0.652927	0.565185	0.591013	0.647107	0.609098
Anaplasma phagocytophilum	0.574772	0.573472	0.59948	0.540962	0.577373	0.60078	0.590377
Phenylobacterium zucineum	0.574548	0.580938	0.641385	0.566692	0.591775	0.647922	0.612953
Hyphomonas neptunium	0.573042	0.581694	0.646331	0.568199	0.587205	0.656887	0.613724
Caulobacter crescentus CB15	0.572289	0.577156	0.641385	0.561417	0.591013	0.649552	0.61835
Hirschia baltica	0.571536	0.57413	0.645507	0.56217	0.585682	0.656072	0.615266
Nitrobacter hamburgensis	0.571536	0.578669	0.636439	0.554635	0.585682	0.648737	0.603701
Caulobacter segnis	0.569277	0.574887	0.641385	0.563677	0.588728	0.648737	0.609869
Rhodomicrobium vannielii	0.569277	0.575643	0.639736	0.568953	0.58035	0.652812	0.596762
Neorickettsia sennetsu	0.561828	0.560484	0.584677	0.521505	0.564516	0.586022	0.577957
Asticcacaulis excentricus	0.561747	0.565809	0.630668	0.547099	0.582635	0.638142	0.599075
Sphingobium japonicum	0.560241	0.565809	0.628195	0.545592	0.574257	0.628362	0.578258
Beijerinckia indica	0.559488	0.567322	0.624897	0.547099	0.575019	0.634067	0.602159
Neorickettsia risticii	0.557641	0.557641	0.580429	0.517426	0.561662	0.581769	0.575067
Parvularcula bermudensis	0.557229	0.558245	0.619951	0.534288	0.562072	0.626732	0.578258
Brevundimonas subvibrioides	0.556476	0.562784	0.62737	0.542577	0.566641	0.626732	0.581342
Methylosinus trichosporium	0.556476	0.561271	0.618302	0.538809	0.569688	0.628362	0.5798
Anaplasma marginale	0.553216	0.552047	0.574269	0.518129	0.553216	0.574269	0.566082
Anaplasma centrale	0.552047	0.550877	0.57193	0.518129	0.552047	0.57193	0.563743
Nitrobacter winogradskyi	0.551958	0.556732	0.622424	0.535795	0.568926	0.626732	0.588281
Novosphingobium aromaticivorans	0.551205	0.553707	0.611707	0.538809	0.565118	0.619397	0.578258
Candidatus Liberibacter asiaticus	0.55	0.553488	0.581395	0.523256	0.555814	0.586047	0.580233
Ehrlichia canis	0.549572	0.548348	0.571603	0.5153	0.549572	0.572827	0.566707
Ehrlichia chaffeensis	0.548662	0.547445	0.57056	0.514599	0.548662	0.571776	0.565693
Rickettsia prowazekii	0.542184	0.538462	0.568238	0.504963	0.544665	0.575682	0.559553
Sphingopyxis alaskensis	0.542169	0.549168	0.608409	0.535041	0.550647	0.605542	0.569005
Gluconacetobacter diazotrophicus	0.53991	0.545386	0.602638	0.528259	0.567403	0.611247	0.579029
Erythrobacter litoralis	0.53238	0.536309	0.598516	0.516956	0.543031	0.599837	0.558211
Rickettsia typhi	0.529769	0.526124	0.557716	0.496962	0.533414	0.563791	0.55164
Granulibacter bethesdensis	0.529367	0.534039	0.583677	0.517709	0.546839	0.594132	0.571318
Bartonella bacilliformis	0.522099	0.524862	0.543278	0.491713	0.520258	0.546041	0.520258
Citromicrobium bathyomarinum	0.521084	0.525719	0.582852	0.50942	0.530845	0.591687	0.548188
Acetobacter pasteurianus	0.51506	0.518911	0.576257	0.500377	0.535415	0.581092	0.553585
Gluconacetobacter hansenii	0.512801	0.516641	0.569662	0.500377	0.528561	0.578647	0.547417
Ehrlichia ruminantium Welgevonden	0.507883	0.506757	0.525901	0.476351	0.507883	0.527027	0.521396
Bartonella quintana	0.506596	0.510114	0.530343	0.477573	0.505717	0.531223	0.512753
Ehrlichia ruminantium Gardel	0.506187	0.505062	0.525309	0.474691	0.506187	0.526434	0.52081
Rickettsia peacockii	0.48505	0.481728	0.506091	0.45072	0.48505	0.509413	0.502769
Gluconobacter oxydans	0.480422	0.485628	0.543281	0.466466	0.500381	0.547677	0.521974
Wolbachia pipientis wPip	0.478402	0.479482	0.49892	0.447084	0.481641	0.49892	0.49892
Wolbachia sp. wRi	0.469409	0.470464	0.488397	0.438819	0.472574	0.489451	0.488397
Wolbachia pipientis wDm	0.452429	0.453441	0.470648	0.422065	0.455466	0.47166	0.468623
Zymomonas mobilis NCIMB 11163	0.447289	0.452345	0.507832	0.426526	0.453161	0.502852	0.463377
Bartonella tribocorum	0.445783	0.450832	0.511954	0.422005	0.450876	0.505297	0.461835
Bartonella grahamii	0.444277	0.449319	0.509481	0.421251	0.449353	0.503667	0.460293
Zymomonas mobilis ZM4	0.442018	0.446293	0.50371	0.421251	0.447829	0.495518	0.461064
Bartonella henselae	0.440512	0.445537	0.502885	0.415976	0.444783	0.498778	0.455667
Rickettsia africae	0.43787	0.434911	0.457594	0.408284	0.439842	0.462525	0.452663
Orientia tsutsugamushi Boryong	0.416851	0.415743	0.435698	0.390244	0.416851	0.439024	0.436807
Orientia tsutsugamushi Ikeda	0.41557	0.413377	0.434211	0.389254	0.416667	0.438596	0.435307
Rickettsia bellii	0.409761	0.406077	0.422652	0.380295	0.411602	0.430939	0.418048
Rickettsia massiliae	0.381956	0.378583	0.39882	0.355818	0.383642	0.403035	0.392074
Rickettsia rickettsii	0.379865	0.377327	0.396785	0.352792	0.379865	0.401015	0.392555
Rickettsia conorii	0.369583	0.366312	0.389118	0.343418	0.371218	0.388389	0.379395
